# Supplementary material for: Comparison of Eating Habits, Body Composition and Densitometric Parameters between Subjects with Normal Cognitive Function and Mild Cognitive Impairment: An Observational Study
Source: Nutrients. 2024 Feb 25;16(5):644. doi: 10.3390/nu16050644 (PMC10934958; doi:10.3390/nu16050644)
Supplement: Supplementary file 1 [file nutrients-16-00644-s001.zip]

Archive with 1 entries (1 files):
- nutrients-2847564-supplementary.pdf
